# Supplementary material for: Classification of Mass Spectral Data to Assist in the Identification of Novel Synthetic Cannabinoids
Source: Molecules. 2024 Sep 30;29(19):4646. doi: 10.3390/molecules29194646 (PMC11478242; doi:10.3390/molecules29194646)
Supplement: Supplementary file 1 [file molecules-29-04646-s001.zip]

Archive with 1 entries (1 files):
- molecules-3192806-supplementary.pdf
